# Supplementary material for: Modulating Effects of L-Arginine and Tribulus terrestris Extract on Fipronil-Induced Interference in the Male Reproductive System of Rats: Antioxidant Potential, Androgen Receptors, and Nitric Oxide Synthase Interplay
Source: Toxics. 2025 May 2;13(5):371. doi: 10.3390/toxics13050371 (PMC12115952; doi:10.3390/toxics13050371)
Supplement: Supplementary file 1 [file toxics-13-00371-s001.zip]

Archive with 1 entries (1 files):
- toxics-3573765-supplementary.pdf
